# Supplementary material for: Protective Effect of Field Horsetail Polyphenolic Extract on Erythrocytes and Their Membranes
Source: Int J Mol Sci. 2025 Mar 30;26(7):3213. doi: 10.3390/ijms26073213 (PMC11989917; doi:10.3390/ijms26073213)
Supplement: Supplementary file 1 [file ijms-26-03213-s001.zip]

Archive with 1 entries (1 files):
- ijms-3519527-supplementary.pdf
